# Supplementary material for: Metabolic Adjustments following Glutaminase Inhibition by CB-839 in Glioblastoma Cell Lines
Source: Cancers (Basel). 2023 Jan 15;15(2):531. doi: 10.3390/cancers15020531 (PMC9856342; doi:10.3390/cancers15020531)
Supplement: Supplementary file 1 [file cancers-15-00531-s001.zip]

Archive with 1 entries (1 files):
- cancers-2134575-SI.pdf
